# Supplementary material for: An analysis of national target groups for monovalent 2009 pandemic influenza vaccine and trivalent seasonal influenza vaccines in 2009-10 and 2010-11
Source: BMC Infect Dis. 2011 Aug 26;11:230. doi: 10.1186/1471-2334-11-230 (PMC3175216; doi:10.1186/1471-2334-11-230)
Supplement: Additional file 1 — Detailed summary of priority information. Detailed data on policies in different countries for the monovalent 2009 pandemic influenza vaccine and the pre- and post-pandemic trivalent seasonal influenza vaccines. [file 1471-2334-11-230-S1.XLS]

## Sheet: Sheet1
Vaccine	region	Country	Prioritized Age group	Prioritized Health status group	Prioritized occupation & role	Other prioritized groups	Subsidized groups (form of subsidy)	URL 1	URL 2	URL 3	URL 4	URL 5	URL 6	URL 7	URL 8	URL 9	URL 10	URL 11	URL 12	URL 13	URL 14	URL 15	URL16	URL17	URL18	URL19	URL20	URL21	URL22
p0910	africa	Algeria	6m-2y	pregnant, chronic conditions	health personnel, personnel performing essential activities, entourage of children < 6 m		(free) workers of the public, semi-public and private health sector, pregnant, staff of the strategic and important services, chronic deseases, children & adolescents aged 6m-24y, <6m babies	http://www.sante.dz/instruction29.pdf	http://www.echoroukonline.com/eng/algeria/8608-algeria-receives-more-than-700-thousand-doses-of-swine-flu-vaccine.html
p0910	africa	Botswana	6m-10y (2nd phase) 11-39y (3rd phase) >39y (4th phase)	heart diseases, diabetes, asthma, high blood pressure and cancers, and aged 11-64y (1st phase), pregnant (1st phase)	health workers, officers of ports of entry (1st phase)		(free) all	http://www.afriqueavenir.org/en/2010/06/18/botswana-embarks-on-flu-vaccination-campaign/	http://www.mmegi.bw/index.php?sid=1&aid=3057&dir=2010/June/Friday18	http://www.mmegi.bw/index.php?sid=1&aid=3198&dir=2010/June/Wednesday23
p0910	africa	Ethiopia	students	pregnant	employees of health facilities, police, defence force members, airlines & immigration officers		not found	http://www.ethjournal.com/index.php?option=com_content&view=article&id=3071:ethiopia-launches-h1n1-vaccination-campaign&catid=13:headlines&Itemid=19
p0910	africa	Madagascar		pregnant	health workers in the publc and private sector		(free) health personnel (public & private sectors), pregnant, 6m-10y, chronic illness	http://www.sante.gov.mg/index.php/News/campagne-de-vaccination-contre-la-grippe-ah1n1.html	http://fr.allafrica.com/stories/201008290028.html
p0910	africa	Morocco		diabetes, asthma, chronic pulmonary conditions, pregnant >4m			(free) diabetes, asthma, chronic pulmonary conditions, pregnant >4m	http://srvweb.sante.gov.ma/Grippea/Pages/Maroc.aspx
p0910	africa	Sierra Leone	6-12m	pregnant, chronic conditions	health worker		not found	http://www.afro.who.int/en/sierra-leone/press-materials/2362-ministry-of-health-and-sanitation-commences-influenza-a-h1n1-vaccination-campaign.html
p0910	africa	South Africa		HIV & AIDS age <15y (1st phase), HIV & AIDS attending ARV clinic age>15y (2nd phase), pregnant (2nd phase), chronic heart & lung diseases (2nd phase)	frontline clinicians in casualty, ICU & EMS (1st phase), other frontline health care workers (2nd phase)		not found	http://www.doh.gov.za/docs/immunization/h1n1.pdf
s0910	africa	South Africa	>65y	HIV, chronic cardiac or pulmonary conditions	medical & nursing personnel		not found	http://www.doh.gov.za/docs/factsheets/pharma/primary/phc08_222-261.pdf
s1011	africa	South Africa		pregnant (1st phase), HIV & AIDS aged <15y (1st phase), specialist tertiary care lung clinic attendant (1st phase), specialist tertiary care heart clinic attendant (1st phase), other chronic diseases (if donation a/v),	frontline and ICU clinicians-doctor, nurse & EMS personnel in casualty units and 24hr centers (1st phase), other health care workers- clerical, cleaning, private health care workers (if donation a/v), military health services (if donation a/v), police service (if donation a/v), correctional services (if donation a/v)		(partial subsidy) pregnant (particularly in the third term of pregnancy), chronic lung disease, especially asthmatics, chronic heartdisease, diabetes, those who are HIV-infected or who have other causes of immunosuppression, > 65y	http://www.doh.gov.za/docs/immune-f.html	http://www.nhls.ac.za/?page=alerts&id=5&rid=43
p0910	america	Argentina	6m-4y	pregnant & 6m postpartum, morbidly obese, severe developmental delay, genetic syndromes, neuromuscular diseases with respiratory disease & severe congenital malformations, chronic respiratory dieases, severe asthma, congenital heart disease, solid organ transplant or hematopooietic tissue, solid organ tumor treatment, CRF or expected dialysis within 6m, congenital or acquired immunodeficiency, us…	health workers who provide patient care, lab personnel in contact with respiratory samples		(free) health workers, pregnant & mothers of <6m, 6m-4y inclusive, children and adults from 5 to 64 years with risk factors	http://www.msal.gov.ar/htm/site/Noticias_plantilla.asp?Id=1801	http://www.argentina.ar/_es/pais/C3365-vacunacion-contra-la-gripe-a.php
p0910	america	Bahamas	6m-2y	pregnant, underlying risk factors aged 10-19y, such as asthma, other lung diseases, heart diseases, cerebral palsy & seizures, health care workers	teachers of those with underlying risk factors aged 10-19y		(free) 6m-2y, 10-19y (with underlying risk factors such as asthma and other lung diseases, heart disease, cerebral palsy and seizures), pregnant	http://www.bahamas.gov.bs/bahamasweb2/home.nsf/vPrint/CA81B9FD3DE63926852576BD0075E365	http://bahamaspress.com/2010/01/30/dr-minnis-on-the-job-and-working-for-the-people/
p0910	america	Belize			heathcare worker, immigration, customs, BDF, police		(free) heathcare worker, immigration, customs, BDF, police	http://new.paho.org/blz/index.php?option=com_content&task=view&id=97&Itemid=259
s0910	america	Belize	6-23m, >65y	chronic diseases such as diabetes, cardiovascular disease, pulmonary disease, HIV, renal dysfunction	health care worker in contact with patients		(free) 6-23m, chronic disease (children), >=65y	http://www.health.gov.bz/www/index.php/december-2009/166-december-2009/442-seasonal-flu-vaccines	http://www.ctv3belizenews.com/index.php?option=com_content&task=view&id=3583&Itemid=1
s1011	america	Belize	6-23m, >65y	chronic diseases such as diabetes, cardiovascular disease, pulmonary disease, HIV, renal dysfunction	health care worker in contact with patients		not found	http://www.health.gov.bz/www/index.php/december-2009/166-december-2009/442-seasonal-flu-vaccines
p0910	america	Bolivia		chronic disease or immunosuppressive aged >9y (1st phase), chronic disease aged 6m-9y (if available), chronic conditions (heart disease, chronic pulmonary disease, diabetes, morbidity associated with obesity, neuromuscular and immunosuppressive) aged >10y (if available), pregnant (if available)	health worker (1st phase), essential services (1st phase),		(free) pregnant, chronic illness (including HIV), health personnel,	http://new.paho.org/hq/index.php?option=com_content&task=view&id=2567&Itemid=2115	http://www.ops.org.bo/textocompleto/images/Boletines%20OPS/Bolet%C3%ADn%20Informativo%20A%C3%B1o%202%20N1.pdf
p0910	america	Brazil	6m-2y, 20-39y	pregnant, chronic diseases	health care workers (emergency care, health surveillance, laboratory, etc), indigenous population of the village,		(free) chronically ill, pregnant, 6m-2y, 20-29y, 30-39y elderly	http://portal.saude.gov.br/portal/aplicacoes/noticias/default.cfm?pg=dspDetalheNoticia&id_area=124&CO_NOTICIA=11136	http://www.top30.com.br/news/vacinacao-contra-a-gripe-a-h1n1-governo-anuncia-vacinacao-em-criancas-de-2-a-4-anos
p0910	america	Canada	6-59m	chronic conditions (cardiac or pulmonary disorders (including bronchopulmonary dysplasia,cystic fibrosis, and asthma), diabetes mellitus and other metabolic diseases; cancer;immunodeficiency and immunosuppression (due to underlying disease or therapy); renal disease;anemia or haemoglobinopathy;conditions that compromise the management of respiratorysecretions and are associated with an increased …	remote & isolated communities, health care workers (pandemic response, direct patient care, support of health care services in acute, chronic, ambulatory and community care, emergency medical services, laboratory, public health agencies, pahrmacies, etc.), household contacts and carer of infact <6m or immunocompromised		(free) all	http://www.phac-aspc.gc.ca/alert-alerte/h1n1/vacc/monovacc/recom-eng.php	http://www.phac-aspc.gc.ca/alert-alerte/h1n1/faq/faq_rg_h1n1-fvv-eng.php	http://www.theglobeandmail.com/life/health/h1n1-swine-flu/your-h1n1-vaccine-questions-answered/article1348473/	http://www.health.gov.nl.ca/health/faq/h1n1.html#4	http://www.gov.pe.ca/flu/index.php3?number=1029537	http://www.novanewsnow.com/Health/2009-10-22/article-608153/H1N1-immunization-starts-next-week-in-Nova-Scotia/1	http://timestranscript.canadaeast.com/newstoday/article/864866	http://www.cbc.ca/news/canada/montreal/story/2009/09/17/quebec-swine-flu-vaccination-plan.html	http://www.wechealthunit.org/diseases-conditions/h1n1-virus/H1N1_Influenza_JustTheFacts.pdf	http://www.cbc.ca/news/canada/manitoba/story/2009/10/21/mb-h1n1-priority-shots-manitoba.html	http://www.cbc.ca/news/canada/saskatchewan/story/2009/07/24/sask-vaccine.html	http://www.edmontonsun.com/news/alberta/2009/10/26/11523756-sun.html	http://www.cbc.ca/news/canada/british-columbia/story/2009/10/26/bc-swine-flu-h1n1-vaccine.html	http://www.cbc.ca/news/canada/north/story/2009/10/01/nunavut-swineflu.html?ref=rss	http://www.cbc.ca/news/canada/north/story/2009/10/20/north-h1n1-vaccine.html
s0910	america	Canada	6-23m, >65y	chronic conditions (cardiac or pulmonary disorders (including bronchopulmonary dysplasia,cystic fibrosis, and asthma), diabetes mellitus and other metabolic diseases; cancer;immunodeficiency and immunosuppression (due to underlying disease or therapy); renal disease;anemia or haemoglobinopathy;conditions that compromise the management of respiratorysecretions and are associated with an increased …	residents of nursing homes and other chronic care facilities, Health care and other care providers in facilities and community settings who, through their activities, are capable of transmitting influenza to those at high risk of influenza complications, Household contacts (adults and children) of those at high risk, as listed in the section above, of infants <6 months of age, or expecting a newb…		(free) all	http://www.phac-aspc.gc.ca/publicat/ccdr-rmtc/09vol35/acs-dcc-6/index-eng.php	http://www.canadianimmigrant.ca/health/carefitness/article/5884	http://www.gov.ns.ca/hpp/cdpc/influenza.asp	http://www.cbc.ca/news/canada/calgary/story/2009/10/13/calgary-flu-shot-h1n1-clinic-free.html
s1011	america	Canada	6m-4y, >65y	chronic conditions (cardiac or pulmonary disorders (including bronchopulmonary dysplasia,cystic fibrosis, and asthma), diabetes mellitus and other metabolic diseases; cancer;immunodeficiency and immunosuppression (due to underlying disease or therapy); renal disease;anemia or haemoglobinopathy;conditions that compromise the management of respiratorysecretions and are associated with an increased …	residents of nursing homes and other chronic care facilities, Health care and other care providers in facilities and community settings who, through their activities, are capable of transmitting influenza to those at high risk of influenza complications, Household contacts (adults and children) of those at high risk, as listed in the section above, of infants <6 months of age, or expecting a newb…		(free) all	http://www.phac-aspc.gc.ca/publicat/ccdr-rmtc/10vol36/acs-6/index-eng.php#toc4	http://www.associatedcontent.com/article/5950116/free_flu_shots_in_canada.html?cat=5	http://www.newbrunswickbeacon.ca/2010/10/h1n1-incorporated-into-seasonal-flu-vaccine/7793	http://www.cbc.ca/news/canada/new-brunswick/story/2010/06/04/nb-h1n1-flu-vaccine-program-217.html	http://www.cbc.ca/news/canada/manitoba/story/2010/09/22/manitoba-flu-shot-h1n1-regular.html	http://www.health.gov.sk.ca/influenza-flu
p0910	america	Chile	6-23m, >65y	pregnant >13wk, chronically ill	staff of heath, 2-14y at earthquake area		(free) health staff, pregnant (>13wks), 6-23m, >=65y, chronically ill, 2-14y in earthquake area	http://www.redsalud.gov.cl/portal/url/page/minsalcl/g_campanas_sanitarias/g_vacunacion_influenza/vacunacion_influenza_camp_sanitarias.html	http://www.elvacanudo.cl/admin/render/noticia/21448
p0910	america	Colombia		pregnant (1st trimester with risk factor (asthma treated with corticosteroids, chronic pulmonary conditions, diabetes on medication, inmunocompromiso (HIV, cancer with treatment, chronic renal failure in people with treatment and transplant), 2nd & 3rd trimester), chronic pulmonary conditions, diabetes and immunocompromised (HIV, cancer with treatment, chronic renal failure in people with treatme…	emergency services, adult & pediatric ICU, pediatrics & neonatal services, area of care of respiratory symptoms, clinical laboratory, vaccinations, field operation for pandemic cases, doctor, ambulance,		not found	http://new.paho.org/hq/index.php?option=com_content&task=view&id=2567&Itemid=2115
p0910	america	Costa Rica		pregnant (3rd trimster), chronic disease (asthma, chronic obstructive disease, oxygen dependent, congential or acquired heart condition, hypertension, morbidly obese, diabetes, immunosuppressed	direct health care in or outside hospital, including laboratory personnel who process respiratory specimens,		(free) pregnant, diabetes, asthma, hypertension, cardiac patient, morbidly obese & some groups of immunocompromised	http://www.ministeriodesalud.go.cr/empresas/farmacovigi/boletin_no4.pdf	http://www.flutrackers.com/forum/showthread.php?p=337659
p0910	america	Cuba		pregnant and 42d postpartum, chronic disease or immunosuppression (cardiovascular defects, cancers, hematologic and fibrocystic disease, physcially disabled, transplant patients, diabetes, CRF, HIV, <18y asthmatic)	health workers (all health workers linkedwith the line of care for people with respiratory symptoms inprimary and secondary care, including outpatient care athospitalized, serious, personal sampling and laboratory), health Institutions (all workers and patients ofpsychiatric hospitals, nursing homes and centerspsycho or homes for the handicapped), educational institutions (all related workers dir…		(free) unspecifiied vulnerable group	http://files.sld.cu/influenzaporcina/files/2010/03/plan-de-vacunacion.pdf	http://crofsblogs.typepad.com/h5n1/2010/05/cuba-69-deaths-from-h1n1-12-million-vaccinated.html
s0910	america	Cuba	>75y	severe asthma and diabetes aged 20-24, chronic kidney failure under dialysis and hemodialysis treatment, diabled	residents of homes for the elderly, working directly with pigs and in poultry farms		not found	http://www.cubaminrex.cu/english/LookCuba/Articles/ScienceTechnology/2009/1109.html
s1011	america	Cuba	>70y	medical risk group (such as chronic renal failure, diabetic patients receiving drug (aged 16-25y), asthma, immuno-compromised (eg/ HIV/ AIDS), handicapped	elderly in nursing homes and other health institutions, health worker, worker lnked to poultry and swine		not found	http://www.cadenagramonte.cu/index.php?option=com_content&view=article&id=3893&Itemid=148
p0910	america	Dominican Republic	seniors	pregnant	medical personnel		not found	http://www.sespas.gov.do/Institucional/noticias_sespas_full.asp?id_news=736
s0910	america	Dominican Republic	>65		elderly in nursing home and day care, working in hospitals, nursing home and orphanages		not found	http://www.sespas.gov.do/Institucional/noticias_sespas_full.asp?id_news=644
s1011	america	Dominican Republic	>65		elderly in nursing home and day care, working in hospitals, nursing home and orphanages		not found	http://lobusca.com/ancianos-en-republica-dominicana-son-vacunandos-contra-influenza
p0910	america	Ecuador	children, elderly	pregnant		other groups not specified	(free) children, elderly, pregnant, and others	http://spanish.peopledaily.com.cn/31614/6930481.html	http://www.que.es/ultimas-noticias/sociedad/201003240426-ecuador-distribuira-desde-manana-vacunas.html
s1011	america	Ecuador	6-23m, >65y				(free) 6-23m, >65y, health worker, pregnant & postpartum	http://www.hoy.com.ec/noticias-ecuador/inicia-plan-de-vacunacion-contra-la-gripe-estacional-381348.html	http://www.hoy.com.ec/noticias-ecuador/inicia-plan-de-vacunacion-contra-la-gripe-estacional-381348.html	http://www.inforegion.com.ar/vernota.php?id=222588&dis=1&sec=2
p0910	america	El Salvador	6-23m,	pregnant, chronic disease (pulmonary (asthma, COPD), cardiovascular (excepthypertension), renal, hepatic, hematological, neurological, neuromuscular,metabolic (Including diabetes mellitus), immunocompromised (HIV / AIDS chronic Treatment with steroids, immunosuppressive Other conditions), morbid obesity (body mass index, BMI >= 40)	health personnel, essential personnel		(free) 6-23m, pregnant, chronic disease (pulmonary (asthma, COPD), cardiovascular (excepthypertension), renal, hepatic, hematological, neurological, neuromuscular,metabolic (Including diabetes mellitus), immunocompromised (HIV / AIDS chronic Treatment with steroids, immunosuppressive Other conditions), morbid obesity (body mass index, BMI >= 40), health personnel, essential personnel	http://new.paho.org/hq/index.php?option=com_docman&task=doc_download&gid=5003&Itemid=
p0910	america	Guatemala		pregnant, chronic diseases	health worker that contact with patients, essential service provider (teachers, police, army, migration and customs, drivers of transportation in urban and suburban, mass communication and others)		health personnel with direct patient contact (both public & private), IGSS (social security institute) personnel, pregnant	http://new.paho.org/hq/index.php?option=com_content&task=view&id=2567&Itemid=2115	http://www.vicepresidencia.gob.gt/v2/en/content/h1n1-flu-shot-available-guatemala-0
s0910	america	Guyana	children 6m-5y, elderly	co-morbidities (such as lung disease, heart disease & diabetes)	health care worker, individuals involved in critical public service activities (such as police & defense forces)		not found	http://www.kaieteurnewsonline.com/2009/07/15/approximately-20000-persons-vaccinated-against-seasonal-flu/	http://new.paho.org/hq/index.php?option=com_docman&task=doc_download&gid=11057&Itemid=1612
p0910	america	Guyana	6m-4y	pregnant, chronic illness	frontline health workers, frontline auxillary health workers		(free) 6m-4y, pregnant, chronic illness, frontline health workers, frontline auxillary health workers	http://new.paho.org/hq/index.php?option=com_content&task=view&id=2567&Itemid=2115
p0910	america	Honduran Republic	5-49y	pregnant, chronic diseases (respiratory diseases, COPD, chronic bronchitis, asthma, cardiovascular disease, diabetes, immunosuppressed, <18y receiving acetylsalicylic acid, morbidly obese (>45kg ablove ideal body weight or BMI>=40)	health workers (direct patient care, administrative & supporting), essential public service workers (responsible for critical decision, army, police, fire brigade, red cross, communication, social worker, entry point nations personnel)		(free) health workers, pregnant, chronically ill >3y, essential service workers	http://new.paho.org/hq/index.php?option=com_docman&task=doc_download&gid=5006&Itemid=	http://www.bvs.hn/local/File/LineamientosVacunacion_Influenza_SecretariaSalud_Marzo2010.pdf
s0910	america	Honduran Republic	3m-3y, >60y	pregnant	health worker, poultry worker, journalist working in the public area		not found	http://www.elheraldo.hn/Inicio/Ediciones/2009/12/07/Noticias/IV-Jornada-de-vacunacion-contra-influenza-estacional
p0910	america	Jamaica		high risk for complications (diabetes, morbid obesity, pregnant, lung disease including asthma)	frontline workers in health, immigrarion and customs, senior government officials		not found	http://new.paho.org/disasters/index.php?option=com_content&task=view&id=1167&Itemid=807
p0910	america	Mexico	6-23m	pregnant, chronic pulmonary disease (asthma or emphysema moderate to severe), morbid obesity BMI>=40, heart disease, diabetes complications (insulin, damaged heart of kidney, etc), immunocompromised by cancer treatment, autoimmune diseases or HIV/AIDS, kidney disease, chronic active hepatitis, neuromuscular disease that prevent good management of lung secretions,	health personnel in direct contact with patients, mother and carer of children <6m		(free) no specified group	http://www.promocion.salud.gob.mx/dgps/descargas1/influenza/campana_estatal_embarazadas/Materiales_comunicativos/diptico_La_vacuna_influenza_A_(H1N1).pdf	http://www.estilohoy.com/notas/86510-M%C3%A9xico-repartir%C3%A1-gratis-vacuna-contra-AH1N1
s0910	america	Mexico	<2y, >65y	chronic disease			not found	http://www.saludsonora.gob.mx/influenza/influenza/difusion_files/GuiaPersonalSaludInfluenza_1.pdf
s1011	america	Mexico		chronic conditions (6-23m: immunocompromised, breathing problems, respiratory failure, congenital diseases, cardiovascular, metabolic and renal diseases; 2-64y: immunocompromised or other risk factors; >65y: COPD, diabetes, cardiovascular disease and asthma), high risk pregnancy (teens, gestational diabetes, preeclampsia, eclampsia, multiparous pregnancies) especially during 2nd & 3rd trimesters			(free) pregnant, 6m-5y, >=60y, medical personnel	http://www.cenavece.salud.gob.mx/emergencias/interior/flu-estacional.htm	http://www.cronica.com.mx/nota.php?id_nota=541117
p0910	america	Nicaragua		pregnant (donation recipient), chronic diseases (donation recipient)	health worker (private & public) (donation recipient)		not found	http://new.paho.org/hq/index.php?option=com_content&task=view&id=2567&Itemid=2115
p0910	america	Panama	<5y (2nd phase), young adults (2nd phase), >60y (2nd phase)	pregnant (1st phase), chronic diseases (1st phase)	health care workers in direct contact with sick and indigenous populations (1st phase)		(free) all	http://new.paho.org/pan/index.php?option=com_content&task=view&id=218&Itemid=259	http://www.pa-digital.com.pa/periodico/edicion-anterior/nacion-interna.php?story_id=863028
s0910	america	Panama	<5y, >60y	chronically ill			not found	http://www.minsa.gob.pa/minsa/tl_files/documents/influenza/prevencion/prevencion.pdf
s1011	america	Panama	<5y, >60y				(free) all	http://movil.telemetro.com/noticias/2009/05/12/nota32546.html	http://www.participa.gob.pa/wp-content/uploads/2010/07/Principales-Proyectos1.pdf
p0910	america	Paraguay	6-23m, >60y	pregnant, chronic diseases (respiratory:asthma, COPD (chronic obstructive pulmonary disease), emphysema, chronic bronchitis; heart : congenital heart disease, hypertension or Chagas, heart failure; coronary artery disease. It is clear that hypertension, by itself, is not a risk indicator; endocrine: diabetes mellitusKidney : chronic renal failureImmunosuppression : Immunosuppressive treatment of …	health worker (health care, emergency therapy, outpatient, administrative and other personnel), police, fire, water, electricity, communications, military at border, decision makers		not found	http://new.paho.org/hq/index.php?option=com_content&task=view&id=2567&Itemid=2116
p0910	america	Suriname	6m-49y	pregnant, chronic respiratory, cardiac (excluding hypertension), renal, liver and neurological disease, diabetes	health care worker (all category of staff of the ministry of health, health facilities, other health and supporting staff in setting other than hospital or clinic), indigenous & Maroon populations, prot & essential public service		not found	http://new.paho.org/hq/index.php?option=com_content&task=view&id=2567&Itemid=2115
p0910	america	USA	6-24y	pregnant, 25-64y with medical condition at risk of influenza related complications (chronic pulmonary (including asthma), cardiovascular (except hypertension), renal, hepatic, cognitive, neurologic/neuromuscular, hematologic, or metabolic disorders (including diabetes mellitus) and immunosuppression (including immunosuppression caused by medications or by human immunodeficiency virus))	live with or care for infant <6m, health care & emergency medical services personnel (include all paid and unpaid persons working in health-care settings who have the potential for exposure to patients with influenza, infectious materials, including body substances, contaminated medical supplies and equipment, or contaminated environmental surfaces. HCP might include (but are not limitedto) physi…		(insured by medicare (>65y, disabled, end stage renal disease on regular dialysis or had kidney transplant), children's health insurance program (children <19y in families within certain household income limit and not eligible for medicaid), pregant women in medicaid (low income), TRICARE (active duty service members and retirees of the seven uniformed services, their family members, survivors an…	http://www.cdc.gov/mmwr/preview/mmwrhtml/rr5810a1.htm?s_cid=rr5810a1_e	http://www.medicare.gov/health/fludetails.asp	http://www.nj.com/bayonne/index.ssf/2009/09/new_jersey_to_provide_free_h1n.html	http://blogs.suntimes.com/sweet/2009/09/h1n1_vaccine_free_for_everyone.html	http://www.fatwallet.com/forums/expired-deals/951177/	http://articles.latimes.com/2009/oct/28/local/me-swine-flu28	http://www.bizjournals.com/phoenix/stories/2009/08/24/daily75.html	http://www.pio.saccounty.net/coswcms/groups/public/@wcm/@pub/@pio/@inter/documents/pressrelease/sac_022566.pdf	http://www.dhmh.state.md.us/pressreleases/2010/pr040110.html	http://www.wkyc.com/news/story.aspx?storyid=125236	https://questions.medicare.gov/app/answers/detail/a_id/2196/~/will-medicare-cover-the-2009-h1n1-vaccine%3F	http://www.cdc.gov/media/pressrel/2009/r090701.htm	http://www.medicare.gov/Publications/Pubs/pdf/11440.pdf	http://www.publichealth.va.gov/h1n1flu/	http://www.va.gov/healtheligibility/eligibility/determineeligibility.asp	http://www.dhmh.state.md.us/swineflu/pdf/Financing-QA-CDC.pdf	http://www.cms.gov/MedicaidEligibility/	http://www.cms.gov/OrigMedicarePartABEligEnrol/	http://www.cms.gov/LowCostHealthInsFamChild/	http://www.cdc.gov/vaccines/programs/vfc/parents/default.htm	https://www.cms.gov/H1N1/Downloads/MedicaidProvider_BillingFactSheet.pdf	http://www.cdc.gov/H1N1flu/vaccination/statelocal/vaccine_financing.htm
s0910	america	USA	6m-4y, >=50y	chronic pulmonary (including asthma), cardiovascular (except hypertension), renal, hepatic or metabolic disorders (including diabetes), immunosuppressed by medication or HIV, children and adolescent on long term acetylsalicyclic acid, pregnant	residents of long term care facilities, health care personnel, household contacts and caregivers of children <5y or adult >50y or with medical condition at high risk of influenza complications		(insured by medicare (>65y, disabled, end stage renal disease on regular dialysis or had kidney transplant), children's health insurance program (children <19y in families within certain household income limit and not eligible for medicaid), pregant women in medicaid (low income), TRICARE (active duty service members and retirees of the seven uniformed services, their family members, survivors an…	http://www.cdc.gov/mmwr/preview/mmwrhtml/rr5808a1.htm?s_cid=rr5808a1_e	https://www.cms.gov/mcrpartbdrugavgsalesprice/10_vaccinespricing.asp	http://www.nytimes.com/2009/09/21/nyregion/21vaccine.html	http://activerain.com/blogsview/1248067/free-seasonal-flu-shots-offered-in-san-diego-county-	http://www.insidesocal.com/pomonanow/2009/10/free-seasonal-flu-shot-clinic.html	http://www.tuboston.com/article-2867-boston-hosts-free-flu-vaccine-clinics.html	http://www.wifr.com/news/headlines/59770902.html	http://www.pegasusnews.com/news/2009/oct/01/seasonal-flu-shots-available-all-public-health-cen/	http://www.daytondailynews.com/news/dayton-news/public-health-starts-seasonal-flu-shots-326290.html	http://www.cdc.gov/media/pressrel/2009/r090701.htm	http://www.cms.gov/AdultImmunizations/	http://www.in.gov/idoi/files/AskSHIP11-09.pdf	http://www.health.state.ny.us/health_care/medicaid/program/update/2009/2009-10spec.htm	http://www.ncdhhs.gov/dma/bulletin/1009bulletin.htm#flu	http://www.medicalnewstoday.com/articles/165794.php	http://www.cdc.gov/vaccines/programs/vfc/parents/default.htm	http://www.medicare.gov/Publications/Pubs/pdf/11440.pdf	https://www.triwest.com/beneficiary/t2u/newslist.aspx?aud=0&xf=100609_flushot	http://www.washingtondc.va.gov/news/Dr-Gordin-flu-info.asp
s1011	america	USA	6m-4y, >=50y	chronic pulmonary (including asthma), cardiovascular (except hypertension), renal, hepatic or metabolic disorders (including diabetes), immunosuppressed by medication or HIV, children and adolescent on long term acetylsalicyclic acid, pregnant, morbidly obese (BMI >=40)	residents of long term care facilities, health care personnel, household contacts and caregivers of children <5y or adult >50y or with medical condition at high risk of influenza complications, American Indians/ Alaska Natives		(insure without co-payment) Children aged 6 months through 18 years who enroll in new group plans or individual private health policies, when provided by an in-network provider, adults aged 19 years and older who enroll in new group plans or individual private health policies, as of September 23, 2010, when provided by an in-network provider, individuals with Medicare Part B (Medical Insurance), …	http://www.cdc.gov/mmwr/pdf/rr/rr5908.pdf	http://www.flu.gov/individualfamily/vaccination/vcost.html	http://www.independent.com/news/2010/sep/08/free-flu-shots-citizens-without-insurance-county/	http://www.centraltexas.va.gov/pressreleases/Flu_Vaccination.asp	http://www.tricare.mil/faqs/question.aspx?ID=1441
p0910	asiapacific	Australia		pregnant, chronic conditions (heart disease, asthma and other lung diseases, cancer, diabetes, kidney disease, neurological disease & others), severely obese	parents & guardians of infants <6m indigenous Australians, frontline health worker, community care workers		(free) all	http://www.healthemergency.gov.au/internet/healthemergency/publishing.nsf/Content/vaccine	http://www.healthemergency.gov.au/internet/healthemergency/publishing.nsf/Content/vaccine
s0910	asiapacific	Australia	>=65y	cardiac disease, chronic respiratory conditions, COPD, chronic emphysema, severe asthma, chronic nurological conditions that compromise respiratory function or expulsion of respiratory secretions or increase risk of aspiration, impaired immunity, long term acetylsalicyclic acid therapy in children, other illness requiring regular medical follow up or hospitalization in the preceding year (diabete…	Aboriginal and Torres Strait Islander >=15y, residents of nursing home and other long term care facilities, staff of nursing home or long term care facilities, health care provider, household contact of the high risk, involved in poultry industry or culling poultty during confirmed avian influenza activity, essential services, traveller	"0809" southern	(free at federal level) >=65y, pregnant (expanded group in light of pandemic), aboriginal (expanded group in light of pandemic), severe illness (free in Calgary) pregnant, >=65y, 6-23m, chronic condition, live in group setting for continued care	http://www.cbc.ca/news/canada/calgary/story/2009/10/13/calgary-flu-shot-h1n1-clinic-free.html	http://forum.davidicke.com/showthread.php?t=73464	http://www.det.wa.edu.au/swineflu/detcms/portal/
s1011	asiapacific	Australia	>=65y	pregnant, heart diseases, chronic respiratory conditions, chronic illness requiring regular medical follow-up or hospitalization in the preceding year (neuromuscular disease, impaired immunity or 6m-10y on long term acetylsalicylic acid	Aboriginal and Torres Strait Islander >=15y,		(free) >=65y, pregnant, heart diseases, chronic respiratory conditions, chronic illness requiring regular medical follow-up or hospitalization in the preceding year (neuromuscular disease, impaired immunity or 6m-10y on long term acetylsalicylic acid Aboriginal and Torres Strait Islander >=15y	http://immunise.health.gov.au/internet/immunise/publishing.nsf/Content/Handbook-influenza	http://www.guild.org.au/uploadedfiles/National/Public/News_and_Events/News_Archive/FluVacFact.pdf
p0910	asiapacific	Cambodia	6-24m	pregnant, chronic lung problems		other vulnerable groups not specified	not found	http://balita.ph/2010/03/25/cambodia-launches-ah1n1-vaccination/
p0910	asiapacific	China	kindergartens, primary school, secondary vocational schools and colleges students	chronic respiratory disease, cardiovascular, cerebrobascular and other chronic diseases, obesity, pregnant	army, police, inspection& quarantine, customs, border, railway, civil aviation, transport, power grids, funeral & other frontline public service staff, health workers, faculty staff, veterinary, poultry farm livestock & wildlife officers, centralized labor units of migrant workers		(free) PLA (army), armed police officers, policemen, inspection & quarantine, customs, border, railway, civil aviation, transport, power grids, funeral and other key positions in front-line public service staff,veterinary, poultry farming livestock and wildlife officers, centralized labor units of migrant workers , health workers, kindergartens and primary & secondary school students and faculty …	http://www.moh.gov.cn/publicfiles/business/htmlfiles/H1N1/s10617/200912/45242.htm	http://www.moh.gov.cn/publicfiles/business/htmlfiles/H1N1/s10617/200912/45242.htm
s0910	asiapacific	China	<5y, >=60	cardiovascular disease (except hypertension), chronic whistling system disease, liver and kidneydysfunction, blood disorders, nervous system diseases, neuromuscular disorders, metabolic diseases andother chronic diseases, immunosuppressive diseases(including drug or immune suppressioncaused by HIV infection), aged <18y on long-term aspirin treatment, pregnant,	residents and staff of nurisng homes amd other chronic rehabilitation agency, family member of high risk, carer, especiallly for aged <6m, health care worker		n	http://www.gszhuanglang.gov.cn/jkzx/wzgg/content_4567_13689.html	http://www.wzcdc.net/read.asp?id=6377
s1011	asiapacific	China	<=5y, primary & secondary school students, >=60y	immunosuppressed, aged <18y on long term aspirin, pregnant	residents and staff of nursing homes and other chronic rehabilitation agency, family of high risk, carer, espcially of those aged <6, health care worker		n	http://www.bjcdc.org/news.php?id=37393	http://news.163.com/11/0212/11/6SMIAQ9R00014JB6.html
p0910	asiapacific	Hong Kong	6m-5y, >=65	chronic illness, pregnant	health care worker, pig farmers & slaughtering industry personnel		(free from public health sector with a USD$5-10 adminstration fee) healthcare workers, chronic illnesses, pregnant women, 6m-6y, >= 65y, pig farmers and pig-slaughtering industry personnel (can opt for subsidy HKD 129 per dose if receive the vaccine from private doctor, including $79 to cover the vaccine cost and $50 for injection fee) chronic illnesses, pregnant women, 6m-6y, >= 65y	http://www.chp.gov.hk/files/pdf/Strategy_for_Swine_Influenza_Eng.pdf	http://www.chp.gov.hk/en/content/116/19603.html
s0910	asiapacific	Hong Kong	6m-5y, >=65	chronic illness (chroniccardiovascular (except hypertension without complication), pulmonary,metabolic or renal disease, who are immunocompromised, childrenand adolescents (aged 6 months to 18 years) on long-term aspirin therapy, and those with chronic neurological condition that cancompromise respiratory function or the handling of respiratory secretions or that can increase the risk for aspirat…	elderly living in residential care homes, long stay residents of institutions for the disabled, health care workers, poultry workers		(free from public health sector with a USD$5-10 adminstration fee) elderly people living in residential care homes, long-stay residents of institutions for the disabled, >=65y with chronic illness and are being followed up in public clinics, >=65y receiving Comprehensive Social Security Assistance (CSSA); <65y with chronic illness receiving CSSA, some long-stay Hospital Authority (HA) in-patients…	www.chp.gov.hk/files/pdf/scvpd_09_flu_vaccine_recommendation.pdf	http://www.dh.gov.hk/english/press/2009/091012.html
s1011	asiapacific	Hong Kong	6m-5y, >=66	chronic illness (chroniccardiovascular (except hypertension without complication), pulmonary,metabolic or renal disease, who are immunocompromised, childrenand adolescents (aged 6 months to 18 years) on long-term aspirin therapy, and those with chronic neurological condition that cancompromise respiratory function or the handling of respiratory secretions or that can increase the risk for aspirat…	elderly living in residential care homes, long stay residents of institutions for the disabled, health care workers, pig farmers & slaughtering industry personnel		(free from public sector with a USD$5-10 adminstration fee) living or working in residential care home for elderly or disabled, >=65y receiving CSSA, chronic illness, health care worker in public sector. 6m-6y receiving CSSA, pregnant receiving CSSA, pig farmers or slaughtering industry personnel (subsidy $130 per dose if vaccinate in private sector) >=65y (subsidy $80 per dose if vaccinate in pr…	http://www.chp.gov.hk/files/pdf/recommendations_on_seasonal_influenza_vaccination_for_the_2010_11_season_eng.pdf	http://www.chp.gov.hk/en/view_content/17994.html	http://vs.chp.gov.hk/gvp/files/gvp_about_the_programme_eng.pdf	http://www.chp.gov.hk/en/view_content/18881.html
p0910	asiapacific	India			health care worker in hospital from Community Health Centre (1st phase), remaining health worker & emergency service providers (2nd phase)		(free) family under poverty line	http://india.gov.in/outerwin.php?id=http://mohfw.nic.in/depth.htm	http://www.hindu.com/2010/09/19/stories/2010091963290100.htm
p0910	asiapacific	Japan	1y-preschool (3rd phase), 1st to 3rd graders in elementray school (4th phase), 4th-6th graders in elementart school (6th phase), junior high and high school students (7th phase), elderly (7th phase)	pregnant (2nd phase), underlying diseases (2nd & 3rd phase)	health care workers that provide consultation to ILI patients (1st phase), guardians of those aged <1y (5th phase)		(free) low income with the following conditions: underlying diseases, pregnant, children aged 1y to 6 grade or in junior high school, parents who cannot receive immunizations on the body of the priority subjects, parents of children aged <1y, >=65y	http://www.mhlw.go.jp/english/topics/influenza_a/dl/091117-01a.pdf	http://www.city.kobe.lg.jp/information/press/2009/11/2009110508001.html	http://www.city.osaka.lg.jp/hodoshiryo/kenkofukushi/0000059777.html	http://www.city.osaka.lg.jp/hodoshiryo/cmsfiles/contents/0000059/59777/sessyu1.pdf	http://www.city.osaka.lg.jp/hodoshiryo/cmsfiles/contents/0000059/59777/kanpu1.pdf
p0910	asiapacific	Korea	6-36m (1st phase), children >3y not attending school (2nd phase), <18y (5th phase)	pregnant (3rd phase), chronic diseases (4th phase)			(free) 6m-24y, household contacts and caregivers for aged <6m, pregnant, medical institutions and emergency medical service personnel, asthma, diabetes, such as basic health, immune system suppression, heartdisease, kidney disease, and neurocognitive and neuromuscular disorders, >=65	http://www.korea.net/detail.do?guid=26406	http://www.news-medical.net/news/20091116/49/Korean.aspx
s0910	asiapacific	Korea	6-23m, >=50y	chronic cardiopulmonary disease, diabetes, CRF, cancer, chronic liver disease, on aspirin, pregnant,	group facilities audience, physician, public health care worker, health & environment, food & drug administration, Centers for Disease Control, patient's family, quarantine, immigration, customs, national veterinart research and qurantine, chicken & duck farms & related industry professionals,		(free) >=65y, low income infant & children	http://nip.cdc.go.kr/vaccinfo/vaccinfo_default.asp?mem=2&subm=12	http://news.kbs.co.kr/economic/2009/09/12/1844939.html
s1011	asiapacific	Korea	6-59m, >=50	chronic illnesses (e.g. chronic lung, heart, liver or kidney diseases, diabetes, immune dysfunction, blood-tumor disease, nerve-muscle disease), pregnant	living with chronically ill, pregnany or >65y, carer of those aged <6m, medical, earner welfare facilities, SARS, avian influenza preparedness & response agency worker, chickens, ducks, pig farm & related industry professionals		(free) 6-59m, >=50y, chronic illnesses (e.g. chronic lung, heart, liver or kidney diseases, diabetes, immune dysfunction, blood-tumor disease, nerve-muscle disease), pregnant, living with chronically ill, pregnany or >65y, carer of those aged <6m, medical, earner welfare facilities, SARS, avian influenza preparedness & response agency worker,chickens, ducks, pig farm & related industry profession…	http://allergy.gfclinic.co.kr/team/39	http://news.donga.com/Section/Health_Center/3/0801/20101001/31543892/1
p0910	asiapacific	Malaysia			doctor & nurse, police & immigration		(free) pregnant, obese, heart patients, diabetics, asthma patients, those with chronic lung diseases, kidney patients, those with suppressed immune systems, such as people with HIV, and people with neurological and neuromuscular disorders	http://h1n1.moh.gov.my/PemberianVaksin.php	http://www.asiaone.com/Health/News/Story/A1Story20100405-208429.html
p0910	asiapacific	Maldives	6m-10y, >65y	pregnant, chronic diseases such as asthma, COPD, dabetes, chronic cardiovascular disease, immunocompromised	frontline & critical care health care workers (nurse, doctor, community health officer & family health officer), police & MNDF frontline worker		(free) health care workers working in the front line and critical care (nurses, doctors, community health officer and family health officers), pregnant, 6m-10y, chronic diseases such as those with asthma, COPD, diabetes,chronic cardiovascular disease, and immune‐compromised individuals, >65y, Police and MNDF frontline workers	http://www.health.gov.mv/PDF/Maldives%20H1N1%20Vaccine%20Deployment%20Plan_Final[1].pdf	http://www.health.gov.mv/PDF/Maldives%20H1N1%20Vaccine%20Deployment%20Plan_Final[1].pdf
p0910	asiapacific	New Zealand		pregnant or planned pregnancy, diabetes, severe asthma or lung disease, heart diease, poorly functioning immune system, active cancer or under treatment, morbidly obese,	frontline health care worker (staff in general practice, emergency departments, intensive care units and those with direct contact with at-risk patients		(free) frontline health care worker, <65y with underlying diseases	http://www.moh.govt.nz/moh.nsf/indexmh/influenza-a-h1n1-2010-faqspandemic	http://www.ch9.co.nz/content/clinics-offer-free-h1n1-vaccine	http://www.cdhb.govt.nz/communications/healthbeat/february2010.pdf
s0910	asiapacific	New Zealand	>=65y (before july 2009), the vaccine was free for all citizens since july 2009	long-term health conditions such as diabetes, asthma, heart disease, stroke, respiratory disease, kidney disease, immune suppression and most cancers (before July, 2009), the vaccine was free for all citizens since july 2009			(free) all	http://www.scoop.co.nz/stories/GE0905/S00103.htm	http://www.moh.govt.nz/moh.nsf/indexmh/free-seasonal-flu-vaccine-9july2009?Open	http://www.scoop.co.nz/stories/AK0907/S00178.htm
s1011	asiapacific	New Zealand	>=65y	pregnant, morbidly obese, cardiovascular disease (ischaemic heart disease, congestive heart failure, rheumatic heart disease, congenital heart disease and cerebrovascular disease),chronic respiratory disease (asthma if on regular preventive therapy; other chronic respiratory disease with impaired lung function), diabetes have chronic renal disease, any cancer, excluding basal and squamous skin ca…		6m-5y from deprived background	(free) >=65y, 6m-64y with the following conditions:cardiovascular disease - ischaemic heart disease, congestive heart disease, rheumatic heart disease, congenital heart disease, cerebrovascular disease.Chronic respiratory disease - asthma (if on regular preventive therapy), and other chronic respiratory disease with impaired lung function. Diabetes. Chronic renal disease.Cancer (patient currently…	http://www.moh.govt.nz/moh.nsf/indexmh/influenza-a-h1n1-2010-programmes-free
p0910	asiapacific	Philippines	6m-4y, >=60	pregnant, chronic medical conditions (eg. immunosuppressed, cystic fibrosis, bronchopulmonary dysplasia, complex congenital cardiopathy, chronic pneumopathy, chronic renal insufficiency, incontrolled hypertension, acute exacerbation of bronchial asthma, uncontrolled diabetes, HIV/ADIS active untreat or multi-drug resistant TB	health care worker (doctor, nurse, midwife, nursing attendant, barangay health worker, field health personnel, social worker, military		(free) 6m-4y, >=60, pregnant, chronic medical conditions (eg. immunosuppressed, cystic fibrosis, bronchopulmonary dysplasia, complex congenital cardiopathy, chronic pneumopathy, chronic renal insufficiency, incontrolled hypertension, acute exacerbation of bronchial asthma, uncontrolled diabetes, HIV/ADIS active untreat or multi-drug resistant TB, health care worker/frontline responder (doctor, nu…	http://www.doh.gov.ph/h1n1/images/dm2010-0085.pdf	http://www.doh.gov.ph/h1n1/images/dm2010-0085.pdf
p0910	asiapacific	Singapore	6m-5y, >65y	risk factors (eg. asthma, diabetes, low immunity), gross obesity, pregnant			n	http://www.moh.gov.sg/mohcorp/pressreleases.aspx?id=24408	http://www.healthxchange.com.sg/News/Pages/SHP-CEO-on-Influenza-A-(H1N1)-vaccine.aspx
s0910	asiapacific	Singapore	6m-5y, >=65	chronic diseases (eg. asthma, diabetes, kidney failure on dialysis), pregnant 2nd or 2rd trimester)			n	http://www.moh.gov.sg/mohcorp/uploadedFiles/Web_Parts/Home/InfluenzaA(H1N1)_English.pdf	http://www.healthxchange.com.sg/News/Pages/SHP-CEO-on-Influenza-A-(H1N1)-vaccine.aspx
s1011	asiapacific	Singapore	6m-5y, >=65	chronic disorders of the lungs or heart, including asthma; or that requires regular medical follow up or hospitalization the preceding year (chronic metabolic including diabetes, kidney or blood disorders, or lowered immunity caused by HIV or medication), long term aspirin therapy aged 6m-18y, pregnant (2nd or 3rd trimester)	nursing homes or chronic care facilities residents, household contacts of high risk, household contacts and out-of-home care givers of aged 0-23m, healthcare workers & allied health personnel		n	http://www.cfps.org.sg/swine_flu/MOH%20Circular%2010-2010.pdf	http://thestar.com.my/health/story.asp?file=/2009/12/27/health/5362081&sec=health
p0910	asiapacific	Sri Lanka	children	pregnant, chronic diseases	health care workers		(free) chronic disease (such as cardiovascular, renal diseases and diatbetes), employees of health, security, electricity board & water supply	http://www.colombopage.com/archive_091/Nov1259076027CH.html	http://www.colombopage.com/archive_10C/Dec25_1293288612JR.php
p0910	asiapacific	Taiwan	6m-6y (priority 3), elementary (priority 5), junior high (priority 6), senior high & vocational school (priority 7) students, <25y (prioirty 8)	pregnant (priority 2), major illness/ injury (priority 4), hospitalized with medical conditions of high risk for influenza complication (priority 9), medical condition of higher risks for influenza complication (25-49y) (priority 10), medical condition of higher risks for influenza complication (50-64y) (priority 11)	frontline health care personnel (priority 1),	typhoon victims living at shelters (priority 1)	(free) 6m-6y (priority 3), elementary (priority 5), junior high (priority 6), senior high & vocational school (priority 7) students, <25y (prioirty 8), pregnant (priority 2), major illness/ injury (priority 4),hospitalized with medical conditions of high risk for influenza complication (priority 9),medical condition of higher risks for influenza complication (25-49y) (priority 10),medical conditi…	http://flu.cdc.gov.tw/public/Attachment/9111717175993.doc	http://flu.cdc.gov.tw/public/Attachment/9111717175993.doc
s0910	asiapacific	Taiwan	6m-preschool, primary 1 to 4 students >=64	rare diseases (please refer to the list on the reference due to its length), serious illness with medical certificates	living or working at care home, long term care home, elderly home, home for the mentally or physically handicapped, respiratory therapy center, mental rehabilitation home, health personnel with practicing registration (medical practitioner, chinese medical practitioner, dentist, clinical laboratory analyst, nurse practitioner, midwife, nutritionist, physiotherapist, occupational therapist, radiol…		(partial subsidy of the vaccine cost but not administration cost) 6m-preschool, primary 1 to 4 students, >=64, rare diseases (please refer to the list on the reference due to its length), serious illness with medical certificates, living or working at care home, long term care home, elderly home, home for the mentally or physically handicapped, respiratory therapy center, mental rehabilitation ho…	http://www.health.gov.tw/Portals/0/%E7%96%BE%E7%97%85%E7%AE%A1%E5%88%B6%E8%99%95/98%E5%B9%B4%E5%BA%A6%E6%B5%81%E6%84%9F%E7%96%AB%E8%8B%97%E6%8E%A5%E7%A8%AE%E8%A8%88%E7%95%AB%E6%9B%B8(%E5%AE%8C%E6%95%B4%E7%89%88).pdf	http://www.libertytimes.com.tw/2009/new/oct/7/today-life2.htm
s1011	asiapacific	Taiwan	6m-preschool, primary 1 to 4 students >=64	rare diseases (please refer to the list on the reference due to its length), serious illness with medical certificates	living or working at care home, long term care home, elderly home, home for the mentally or physically handicapped, respiratory therapy center, mental rehabilitation home, health personnel with practicing registration (medical practitioner, chinese medical practitioner, dentist, clinical laboratory analyst, nurse practitioner, midwife, nutritionist, physiotherapist, occupational therapist, radiol…		(partial subsidy for vaccine cost but not administration cost) 6m-preschool, primary 1 to 4 students, >=64, rare diseases (please refer to the list on the reference due to its length), serious illness with medical certificates, living or working at care home, long term care home, elderly home, home for the mentally or physically handicapped, respiratory therapy center, mental rehabilitation home,…	http://flu.cdc.gov.tw/public/Attachment/081311193116.pdf
p0910	asiapacific	Thailand		pregnant (>3m), weight >100kg or BMI >35, disabled who can't help themselves, chronic disease (COPD, asthama, any kind of heart disease, stroke, kidney failure, patients with cancer who are receiving chemotherapy, patients with severe thalassemia, people with immunodeficiency, and diabetes with and without complications)	Clinicians, nurses, and front-line public health personnel who are at risk of the disease from exposure to patients		(free) medical doctor, nurse, frontline health care worker, pregnant, weight >100kg, disabled, chronic health problems (such as stroke sufferers, cancer patients receiving chemotherapy, those with lung disease, asthma, heart disease, kidney failure, thalassemia, diabetes and HIV/AIDS)	http://beid.ddc.moph.go.th/eng/images/stories/New%202010/pandemic%20h1n1/8%20Website_Doc_11__Submission_FAQ.pdf	http://www.bangkokpost.com/news/local/30844/thailand-kicks-off-free-h1n1-flu-vaccine-push
s0910	asiapacific	Thailand	>=65y	risk patient (asthma, chronic obstructive pulmonary heart failure, stroke, kidney cancer, diabetes on treatment	health, expose to avian flu		not found	http://www.matichon.co.th/news_detail.php?newsid=1243089811&grpid=01&catid=01
s1011	asiapacific	Thailand	<3y, elderly	chronic disease, overweight			(free) Pregnant >7m, weight >100 kg, mental disability that cannot help themselves, chronic diseases (obstructive pulmonary disease, including asthma, heart attack, stroke, kidney cancer patients receiving chemotherapy between diabetes Thani THALAS patients immune disorders), >=65y 6m-2y, health personnel who are responsible for removal and dead poultry.	http://thainews.prd.go.th/en/news.php?id=255310040054	http://www.mcot.net/cfcustom/cache_page/87337.html
p0910	europe	Austria		pregnant, medical conditions (asthma, dabetes, etc) and aged <=49	health professionals		(insured for vaccine cost but not administration cost) all insured	http://bmg.gv.at/home/Presse/Pressemeldungen/Neue_Grippe_Stoeger_Oesterreich_ist_bestmoeglich_vorbereitet_	http://news.xinhuanet.com/english/2009-11/10/content_12420356.htm
s0910	europe	Austria	>50y	heart, respiratory tract & chronic kidney disease, disbetes, immunodeficiencies	health professionals, nursery staff, teachers, many personal contacts at work		not found	http://derstandard.at/1254310605894/Wien-Saisonale-Influenza-Impfaktion
s1011	europe	Austria		heart. Circulatory, respiratory, chronic kidey diseases, diabetes, immunodeficiencies	health professionals, nursery staff, teacher, many personal contacts at work, caregiver & relatatives of vulnerable people (for example, sick children, residents of nursing homes)		not found	http://www.wien.gv.at/ma15/grippe.htm
p0910	europe	Belgium		medical risk, pregnant & woman in medically assisted reproduction program	doctor& health professionals, working in education, childcare or occupation related to children, parents of aged <6m		(free) doctor & health professionals, at medical risk (>6m) (chronic disease affecting the respiratory function (eg. severe asthma, COPD, cystic fibrosis, bronchopulmonary dysplasia), chronic heart disease excluding uncomplicated hypertension, diabetes, chronic neuromuscular diseases, severe neurological diseases, renal or moderate to severe hepatic diseases, immunocompromised due to illness or t…	http://www.influenza.be/fr/H1N1_campagnefr.asp	http://www.influenza.be/fr/H1N1_campagnefr.asp
s0910	europe	Belgium	>50y	underlying chronic affection, children on long term aspirin, pregnant	staying in an institution, work in healthcare, living with high risk or aged <6m, professional poultry & pig farmer		(partial reimbursement) >50y, chronic disease of cardiac, pulmonary, renal,diabetes, hemoglobinopathy or suffering from immunosuppression, professional breeders of poultry and / or pigs and as for family members living under one roof, people who, because of their profession, are in daily contact with poultry or hogs, nursing staff indirect contact with persons at increased risk for complications,…	http://www.health.belgium.be/internet2Prd/groups/public/@public/@shc/documents/ie2divers/18098710.pdf	http://www.bcfi.be/Folia/2009/F36N08B.cfm	http://www.riziv.fgov.be/drug/nl/drugs/groups/flu/pdf/ammb20060920.pdf
s1011	europe	Belgium	>50y	chronic pulmonary, cardiac, liver, renal, metabolic or immue disorder, long term aspirin therapy (6m-18y), pregnant (2nd or 3rd trimester)	institutionalized person, staff of health sector in direct contact with high risk, professional breeders of poultry & pigs and their household contacts		(partial reimbursement 40% of the vaccine cost) >65y, institutionalized, chronic underlying even stabilized, original pulmonary, cardiac, liver, renal, metabolic or immune disorders (natural or induced), children 6m-18y in long term aspirin long-term therapy,, staff of the health sector in direct contact with people above, pregnant(2nd or 3rd trimester), 50-64y, professional breeders of poultry a…	http://www.influenza.be/fr/griep_fr.asp	http://www.influenza.be/fr/griep_fr.asp
p0910	europe	Bulgaria		chronic disease such as diabetes, kidney or liver problems, pregnant	health workers, officials of the Ministry of Defence, Transport and interior		(free) nationwide but with priority	http://www.mh.government.bg/News.aspx?lang=bg-BG&pageid=401&currentPage=52&newsid=2646	http://sofiaecho.com/2010/03/01/866312_bulgarian-medical-authorities-launch-h1n1-nationwide-inoculation
p0910	europe	Croatia		chronic lung patients or COPD, asthma, pregnant (2nd or 3rd trimester), extremely obese, comorbidity (6m-3y)	health professionals		(free) to all but with priority	http://www.mzss.hr/hr/novosti/priopcenja/informacija_o_pojavnosti_virusa_nove_gripe_tipa_a_h1n1_br_16__1	http://dalje.com/hr-hrvatska/besplatno-cjepivo-protiv-h1n1-za-ranjive-skupine/283192
s0910	europe	Croatia	>65y	chronically ill			(free) chronic illness, elderly, health care worker, children	http://www.mzss.hr/hr/novosti/priopcenja/informacija_o_pojavnosti_virusa_nove_gripe_tipa_a_h1n1_br_15	http://www.vjesnik.hr/html/2009/10/02/Clanak.asp?r=tem&c=2
s1011	europe	Croatia	>65y	chronic heart and lung disease, including asthma, cystic fibrosis,bronchopulmonary dysplasia and congenital heart disease metabolic diseases, including diabetes, anemia or hemoglobinopathy, weakened immune systems (due to illness or medication), including HIV, Children >6m and adolescents who are under long-term aspirin therapy,	professional or personal close contact of high risk or aged <6m, health worker, eldely home or institutions for the care of chronic patients residents		(free) >65y, chronic heart and lung disease, including asthma, cystic fibrosis,bronchopulmonary dysplasia and congenital heart disease metabolic diseases, including diabetes, anemia or hemoglobinopathy, weakened immune systems (due to illness or medication), including HIV, children >6m and adolescents who are under long-term aspirin therapy, professional or personal close contact of high risk or …	http://www.gripa.hr/content/cijepljenje/tko_se_treba_cijeliti.aspx#1
p0910	europe	Czech Republic	10-17y	pregnant, heart, pulmonary, on hemodialysis, transplant	health care worker, social care worker, essential public services		(free) all with priority	http://www.mzcr.cz/dokumenty/zprava-o-prijatych-opatrenich-ke-snizeni-dopadu-pandemie-chripky-a-jejich-vyhodnoceni_4005_1513_1.html	http://www.radio.cz/en/section/curraffrs/government-makes-swine-flu-vaccine-available-to-broader-public	http://www.radio.cz/en/section/curraffrs/czech-republic-to-start-vaccinating-against-swine-flu-next-week
s0910	europe	Czech Republic	>=65y	chronic conditions (respiratory, cardiovascular, kidney, liver, metabolic diseases, immune deficiency (congenital or acquired), impaired lung function and bronchial tubes (ie, including disorders of the respiratory function afterbrain injury, spinal cord, as a result of seizures or other neurological or muscular disorders)	increased risk at work, esp health care worker, those who can infect high risk groups, residents or workers of long-term care home for eldely, home for the disabled		(free) >65y, with selected diagnosis	http://www.mzcr.cz/Verejne/dokumenty/ockovani-proti-sezonni-chripce-pred-chripkovou-sezonou_2799_5.html	http://www.mzcr.cz/dokumenty/tiskova-zprava-ministryne-zdravotnictvi-a-jeji-prvni-namestek-se-nechali-ockovat-proti-sezonni-chripce_1494_868_1.html
s1011	europe	Czech Republic	>=65y	chronic conditions (respiratory, cardiovascular, kidney, liver, metabolic diseases, immune deficiency (congenital or acquired), impaired lung function and bronchial tubes (ie, including disorders of the respiratory function afterbrain injury, spinal cord, as a result of seizures or other neurological or muscular disorders)	increased risk at work, esp health care worker, those who can infect high risk groups, residents of long-term care home for eldely, home for the disabled		(insured) >65y, high risk patient	http://www.szu.cz/tema/prevence/ockovani-proti-chripce	http://www.novinky.cz/zena/zdravi/214106-sezonni-chripka-by-se-nemela-podcenovat-varuji-odbornici.html
p0910	europe	Estonia	6-24m	pregnant and within 6m postpartum, chronic disease (2-17y: congenital heart defect, cardiac, kidney, liver diseases, malignant tumors, hemolytic anemia, neurological pathology,other endocrine diseases) (2-64y: chronic respiratory diseases, immunodeficiency, receiving immunosuppressive therapy, metabolic diseases (diabetes)), obesity (2-17y)	health care worker with direct patient contact, medical students, border guard aviation group, residential care and home nursing staff with direct contact with patient, pharmacist		(free) risk groups. <18y, pensioner (partial subsidy by low fixed price) others	http://www.sm.ee/aktuaalne/uudised/b/a/eestisse-joudis-uus-kogus-vaktsiini-uue-gripi-h1n1-vastu.html	http://www.regnum.ru/news/1240851.html
p0910	europe	Finland	6m-24y	pregnant, medical condition includes (heart or lung disease requiring regular medication, metabolic disease, chronic liver failure or chronic kidney disease, immune system disease, whose treatment reduces the immune response,chronic neurologicalor neuromuscular disease)	frontline health and social care workers treating and caring forinfected patients or patients exposed to infections, ambulance staff,and pharmacy staff attending to customers, conscripts		(free) to all but with priority	http://www.thl.fi/en_US/web/en/ah1n1v/generalinformation/atriskgroups	http://www.kunnat.net/fi/Kuntaliitto/yleiskirjeet-lausunnot/yleiskirjeet/2009/Sivut/Influenssa-A-(H1N1)v--rokotusten-aloittaminen-ja-rokotusjarjestys.aspx
p0910	europe	France	6-23m (priority 9), school students (priority 10) 23m- elementary school students (priority 11)	with risk factors aged 2-64y (priority 5), severe chronic disease aged 6-23m (priority 7), pregnant (priority 8), with risk factor aged >65y (priority 12)	medical personnel, paramedical and help health care institutions (priority 1), doctor & nurse of ambulatory patient with flu or risk factors (priority 2), familt & custody of aged <6m (priority 3), professionals hosting <3y (priority 4), other health professionals, emergency chain and carries health, pharmacy, staff of nursing home (priority 6),		(free) all	http://www.sante-sports.gouv.fr/IMG/pdf/Personnes_invitees_a_se_faire_vacciner_par_ordre_de_priorite.pdf	http://www.connexionfrance.com/swine-flu-vaccine-no-voucher-needed-assurance-maladie-france-view-article.html
s0910	europe	France	>65y	certain (unlisted) diseases			(free) >64y underlying diseases, and the professionals who are in contact with them, including health care workers (HCW)	http://www.sante.gouv.fr/conference-de-presse-lancement-de-la-campagne-de-vaccination-2009-10-contre-la-grippe-saisonniere-vendredi-18-septembre-2009.html	http://www.biomedcentral.com/content/pdf/1471-2458-11-30.pdf
s1011	europe	France	>=65y	pregnant, bronchopulmonary chronicles, including those associated with malformations of the upper airway or lower, to congenital malformations of pulmonary and chest, and asthma, bronchopulmonary dysplasia and cystic fibrosis, CHD poorly tolerated severe heart failure and severe valvular disease, serious chronic kidney disease, nephrotic syndrome and pure primitive, sickle cell disease, homozygou…	stays or follow-up by nursing homes, family of aged <6m or risk factors, health professionals, all professionals with regular contact with people and prolonged risk of severe influenza, crew cruise ships & plans, and tour guides		(free) >=65y, pregnant, bronchopulmonary chronicles, including those associated with malformations of the upper airway or lower, tocongenital malformations of pulmonary and chest, and asthma, bronchopulmonary dysplasia and cysticfibrosis, CHD poorly tolerated severe heart failure and severe valvular disease, serious chronic kidney disease, nephrotic syndrome and pure primitive, sickle cell diseas…	http://www.sante-sports.gouv.fr/vaccination-contre-la-grippe-saison-2010-2011-questions-reponses-professionnels-de-sante.html
p0910	europe	Germany		underlying disease (such as chronic respiratory,cardiovascular, liver and kidney diseases, malignancies, diabetes and other metabolic diseases, neurological and neuromuscular diseases, basic, innate or acquired immune defects with T-or B-cellular residual function, HIV infection), pregnant (preferably 2nd or 3rd trimester) & mothers	employee in health services and welfare with contact with patients or infectious materials, police and fire		(free) all	http://www.bundesgesundheitsministerium.de/uploads/publications/62100212-Neue-Grippe-Impfen-Faltblatt_200912.pdf	http://www.dw-world.de/dw/article/0,,4991565,00.html
s0910	europe	Germany		underlying disease, pregnant (preferably 2nd or 3rd trimester) & mothers	employee in health services and welfare with contact with patients or infectious materials		(insured) for those "with an indication"	http://www.kvsh.de/admin/ImageServer.php?download=true&ID=791@KVSH	http://www.afrolebenplus.de/wp-content/uploads/2009/10/2009-10-grippeschutzimpfung.pdf
s1011	europe	Germany	>60y	increased health risk (chronic respiratory, heart or circulatory disease, liver or kidney disease, diabetes or other metabolic diseases, chronic neurological diseases such as multiple sclerosis, HIV, congenital or acquired immunodeficiency), pregnant	nursing home residents, medical staff and personnel in care facilities		(free) all	http://www.bundesgesundheitsministerium.de/cln_160/nn_1168258/SharedDocs/Standardartikel/DE/AZ/I/Glossar-Impfungen/impfempfehlungen-juli2010.html?__nnn=true	http://www.bundesgesundheitsministerium.de/cln_160/nn_1168258/SharedDocs/Standardartikel/DE/AZ/I/Glossar-Impfungen/impfempfehlungen-juli2010.html?__nnn=true
p0910	europe	Denmark		> 3years of age with pulmonary disease such as COLD, asthma with chronic obstruction and hard-to-control asthma, cystic fibrosis,sarcoidosis, pulmonary fibrosisand other pulmonary conditions, particularlyif pulmonary function is reduced or repeated pulmonary infectionsare in play- cardiovascular diseases, particularly severe coronary conditions, cardiac insufficiency, severe cardiacvalve conditio…	household member of severely immunosuppressed, health & nursing staff, holding key community positions		(free) > 3years of age with pulmonary disease such as COLD, asthma with chronic obstruction and hard-to-control asthma, cystic fibrosis,sarcoidosis, pulmonary fibrosisand other pulmonary conditions, particularlyif pulmonary function is reduced or repeated pulmonary infectionsare in play- cardiovascular diseases, particularly severe coronary conditions, cardiac insufficiency, severe cardiacvalve c…	http://www.ssi.dk/English/News/EPI-NEWS/2010/~/media/Indhold/EN%20-%20engelsk/EPI-NEWS/2009/pdf/EPI-NEWS%20-%202009%20-%20No%2041.ashx
s0910	europe	Denmark	>=65y	chronically ill		early retirement pensioner	(free) >=65y, chronically ill, early retirement pensioner	http://www.ssi.dk/English/News/EPI-NEWS/2010/No%2023%20-%202010.aspx
s1011	europe	Denmark		chronic lung disease, cardiac and vascular disease (except isolated hypertension), diabetes 1 or 2 (diabetes), congenital or acquired immunodeficiency, affected respiration due to decreased muscle force, chronic liver and kidney failure, severely overweight (BMI> 40), pregnant (2nd or 3rd trimester),	iving with a severe immunosuppressed patients		(free) chronic lung disease, cardiac and vascular disease (except isolated hypertension), diabetes 1 or 2 (diabetes), congenital or acquired immunodeficiency, affected respiration due to decreased muscle force, chronic liver and kidney failure, severely overweight (BMI> 40), pregnant (2nd or 3rd trimester), living with a severe immunosuppressed patients	http://www.sst.dk/Sundhed%20og%20forebyggelse/Influenza/Vaccination.aspx
p0910	europe	Hungary		pregnant	health care worker		(free) all	Chlibek R et. El. Central European vaccination advisory group (CEVAG) guidance statement on recommendations for 2009 pandemic influenza A(H1N1) vaccination. Vaccine 28 (2010) 3758-66.	http://www.blikk.hu/blikk_aktualis/ingyenes-a-h1n1-oltas-2032025?nocache
p0910	europe	Italy	6m-27y (phase 2)	chronically ill (phase 1)			(free) "at risk group"	http://www.salute.gov.it/servizio/galleria.jsp?lang=italiano&id=690&dad=s&men=campagne09&label=influenzaA	http://notiziefresche.info/influenza-a-h1n1-i-dubbi-sul-vaccino_post-2197/
s0910	europe	Italy	>=65	chronic disease affecting the respiratory (including asthma, dysplasiabronchopulmonary, cystic fibrosis and chronic obstructive pulmonary disease-COPD bronchopathy), cardio-vascular diseases, including congenital and acquired heart disease, diabetes mellitus and other metabolic diseases, kidney disease with renal failure, diseases of the hematopoietic and hemoglobinopathies, tumors, congenital or…	individuals admitted to long term care facilities, doctor and health care, family member & contact of the high risk, public services (police officers, fire fighters & others), professional contact with animals (breeders, employee in the business of raising, engaged in carriage of live animals, slaughtered & vaccinated, veterinary & public liberal professionals		(free) >=65, chronic disease affecting the respiratory (including asthma, dysplasiabronchopulmonary, cystic fibrosis and chronic obstructive pulmonary disease-COPD bronchopathy), cardio-vascular diseases, including congenital and acquired heart disease, diabetes mellitus and other metabolic diseases, kidney disease with renal failure, diseases of the hematopoietic and hemoglobinopathies, tumors, …	http://www.governo.it/GovernoInforma/Dossier/influenza_2009/circolare_2009.pdf
s1011	europe	Italy	>=65	chronic disease affecting the respiratory (including asthma, dysplasiabronchopulmonary, cystic fibrosis and chronic obstructive pulmonary disease-COPD bronchopathy), cardio-vascular diseases, including congenital heart disease andacquiredc) diabetes mellitus and other metabolic diseases (including obese with BMI> 30 andsevere underlying disease), kidney disease with renal failure, diseases of the…	individuals admitted to long term care facilities, doctor and health care, family member & contact of the high risk, public services (police officers, fire fighters & others), professional contact with animals (breeders, employee in the business of raising, engaged in carriage of live animals, slaughtered & vaccinated, veterinary & public liberal professionals		(free) >=65, chronic disease affecting the respiratory (including asthma, dysplasiabronchopulmonary, cystic fibrosis and chronic obstructive pulmonary disease-COPD bronchopathy), cardio-vascular diseases, including congenital heart disease andacquiredc) diabetes mellitus and other metabolic diseases (including obese with BMI> 30 andsevere underlying disease), kidney disease with renal failure, di…	http://www.normativasanitaria.it/normsan-pdf/0000/34861_1.pdf
p0910	europe	Lithuania		chronic conditions (aged >=10y)	health care workers		(free) all	Chlibek R et. El. Central European vaccination advisory group (CEVAG) guidance statement on recommendations for 2009 pandemic influenza A(H1N1) vaccination. Vaccine 28 (2010) 3758-66.	http://www.baltic-course.com/eng/baltic_news/?doc=4639
p0910	europe	Luxembourg		chronic conditions (chronic respiratory disease, including asthma, cardiovascular disease, metabolic disorder, especially with diabetes, chronic renal or hepatic; congenital or acquired immunodeficiency, neurological disease, muscular or chronic hemoglobinopathy, or any other conditionimmunity affecting or impacting on the respiratory function, children aged >=6m, treated long-termsalicylates), m…	health personnel, staff caring for aged <6m, family member of aged <6m, immunosuppressed		(free) to all but with priority	http://www.sante.public.lu/fr/alertes/2009/grippe-vaccination/depliant-1ere-phase-vaccination-grippe-a-h1n1.pdf
s0910	europe	Luxembourg	>65y	long term severe disease			>65y, long term severe disease	http://bonjour.news352.lu/edito-4483-la-vaccination-contre-la-grippe-saisonniere-commencera-le-25-septembre.html	http://bonjour.news352.lu/edito-4483-la-vaccination-contre-la-grippe-saisonniere-commencera-le-25-septembre.html
s1011	europe	Luxembourg	>65y	chronic lung or cardiovascular diseases (including childrenwith bronchial asthma), chronic metabolic or renal diseases (for example, diabetes or dialysis patients),whose natural defenses by a pre-existing conditions (for example, HIV infection) or a medical treatment (for example, with high cortisone doses are weakened), sickle cell anemiaor suffer another hemoglobinopathy, the adverse effects of…	residents & staff of nursing homes, staff of residential home, doctor, nurse, other health professional with direct patient contact, household member of the high risk, employee of daycare centre and those care for infants up to 2y, social-economic reason for vaccination (eg. bus driver, teachers, etc)		(insured) >65, children with diseases that are permanent treatments need with salicylates (eg, Kawasaki, rheumatic Diseases)	http://www.sante.public.lu/fr/recommandations/conseil-hygiene/grippe-saisonniere/grippe-recommandations-2010/grippe-recommandations-vaccination-2010.pdf
p0910	europe	Macedonia		chronically ill, pregnant	doctor & nurses		(free) to all but with priority	http://www.mrt.com.mk/en/index.php?option=com_content&task=view&id=7718&Itemid=27	http://moh.gov.mk/index.php?news=734
p0910	europe	Malta		chronic health disorders or compromised immune systems (chronic respiratory, cardiovascular, metabolic diseases (diabetes), renal and hepatic diseases, chronic neurological or neuromuscular condition,with deficient immunity), pregnant	health care worker in both public & private sector		(free) working in health sector, chronic illness, pregnant	http://www.sahha.gov.mt/showdoc.aspx?id=1210&filesource=4&file=pr2241.pdf	http://www.il-gensillum.com/news.asp?newscat=13&news=1435
s0910	europe	Malta	>=55y	chronic disease of the lung, heart, liver, kidney, diabetes, immunodeficiency, including HIV & AIDS	residing in institutions		(free) >=55 years, chronic diseases of the lungs, heart, liver, kidney; diabetes mellitus, and any immunodeficiency conditions, including HIV and AIDS, residing in institutions	http://www.maltamediaonline.com/?p=16007	http://www.maltamediaonline.com/?p=16007
s1011	europe	Malta	elderly	chronic disease			(free) >55 years, 6m-4y, chronic conditions	http://www.timesofmalta.com/articles/view/20101023/local/seasonal-flu-vaccine-launched	http://www.il-gensillum.com/news.asp?newscat=11&news=5595
p0910	europe	Netherlands	>=60	medical risk, pregnant (>3m)	health care workers in direct contact with patient at high risk, family and carer of the high risk, troops sent to gravity missions		(free) >=60y, heart disease (eg. heart attack, heart arrhythmia, or who have undergone cardiac surgery), lung diseases (eg.asthma, chronic bronchitis or emphysema), diabetes, kidney patients, especially if the kidneys do not work by a disease (not kidney stones), with little resistance from other diseases or by medical treatment (eg. recently undergone a bone marrow transplant, HIV,leukemia (bloo…	http://www.rijksoverheid.nl/documenten-en-publicaties/kamerstukken/2009/10/16/vaccinatie-tegen-nieuwe-influenza-a-h1n1.html	http://www.rivm.nl/griepprik/faq/#tcm:74-57115
p0910	europe	Norway		pregnant (2nd or 3rd trimester), chronic conditions (chronic respiratory diseases (including asthma with a need for more drug treatment or hospitalizations), especially people with impaired lung capacity, chronic heart disease, especially those with severeheart failure (high blood pressure alone is not considereda risk factor for serious illness), impaired defense against infections, regardless o…	health professionl (in order: 1. frontline staff who will receive, investigate or treat patients with acute illness that may be influenza, for example, personnel at the medical clinics and physician offices, ambulance personnel and a number of personnelin hospitals, 2. health care personnel who may be critical shortages through increased absenteeism, for example, personnel at the intensive care u…		(free) all	http://www.pandemi.no/pandemi/vaksinering/prioriterte_grupper_589274	http://www.vg.no/helse/artikkel.php?artid=559687
p0910	europe	Poland		pregnant women from groups at increased risk, the medical indication, chronic diseases	representative of key department (police, military, transportation), health professionals		not found	http://www.mz.gov.pl/wwwmz/index?mr=m111111&ms=&ml=pl&mi=&mx=0&mt=&my=0&ma=013622
s0910	europe	Poland		pregnant women from groups at increased risk, the medical indication, chronic diseases	representative of key department (police, military, transportation), health professionals		>65y	http://www.mz.gov.pl/wwwmz/index?mr=m111111&ms=&ml=pl&mi=&mx=0&mt=&my=0&ma=013622	http://www.gs24.pl/apps/pbcs.dll/article?AID=/20090910/SZCZECIN/896718268
s1011	europe	Poland	6-59m, >=50y	organ transplant individuals, chronic diseases of the cardiovascular system, respiratory disease (including asthma), kidney disease, liver disease, illnessneurological, hematological diseases, metabolic diseases (including diabetes), immune deficiency (including those caused by treatmentimmunosuppression or HIV infection), persons aged 6m -18y, chronically treated with acetylsalicylic acid, pregn…	residents of nursing homes, health care facilities for chronic patients, All health professionals (doctors, nurses and other hospital personneland outpatient centers, emergency services), employees of nursing homes and care facilities who are in contact with inmates or patients (including also children), as well as those providing carehome patients with high-risk groups, family members of persons…		chronic illness	http://www.pzh.gov.pl/page/fileadmin/user_upload/zalecenia_do_szczepien_pazdziernik_2010.pdf	http://www.domzdrowia.pl/czytelnia/page/697,bezplatne-szczepienia-przeciw-grypie-i-pneumokokom-dla-osob-z-grup-ryzyka
p0910	europe	Portugal	6m-2y (3rd phase), 2-12y (4th phase)	pregnant (>12 wk & with associated pathology) (1st phase), moderate to severe asthma, in chronic therapy at least 3m, last 12m, with corticosteroids or hospitalization for asthma in 2009, Chronic respiratory disease from childhood (eg, cystic fibrosis, dysplasiabronchopulmonary), neuromuscular disease compromise respiratory function (eg, neuromuscular dystrophy) Immunosuppression, transplantation…	Health professionals: which, by their number, specialization and the specificity of their functions, are hardly replaceable; providing care to patients at high risk (eg. in transplant units);INEM ambulances and the Integrated Emergency Medical (involved in providing professional direct care); Portuguese Blood Institute (professionals involved in blood collection);Health Line 24 (line staff nurses…		(free) all	http://www.portaldasaude.gov.pt/NR/rdonlyres/7341BFE3-F11E-457D-8CA9-B8646012241A/0/CN17_DGS.pdf	http://www.ionline.pt/conteudo/9125-vacina-contra-gripe-vai-ser-gratuita-em-portugal-assegura-ana-jorge
s0910	europe	Portugal	>65y	chronic illness or immunosupressed,	health professionals and other carers (for older individuals and designated)		n	http://www.dgs.pt/upload/membro.id/ficheiros/i011761.pdf	http://www.tribunamedicapress.pt/nacional-1/22338-ministerio-lanca-campanha-e-antecipa-vacinacao-sazonal-
s1011	europe	Portugal	6-23m, elderly	chronically ill (heart, lung - eg asthma, chronic bronchitis or emphysema, renal failure, diabetics) and all patients debilitated from the standpoint of the body's defenses	care personnel (hospitals or health centers) that deals directly with users		(free) residents in nursing homes and / or admitted to continuing care units, beneficiaries of the solidarity supplement for the elderly, health professionals to serve in the units of primary health care and hospitals	http://www.portaldasaude.gov.pt/portal/conteudos/enciclopedia+da+saude/saude+publica/gripe/gripe.htm	http://www.publico.pt/Sociedade/vacina-contra-gripe-sazonal-gratuita-para-grupos-de-risco-ate-2012_1450047
p0910	europe	Romania	>16y	at risk groups (1st priority)	health care worker		(free) children & student, pregnant, health professional, employee of army & police	Chlibek R et. El. Central European vaccination advisory group (CEVAG) guidance statement on recommendations for 2009 pandemic influenza A(H1N1) vaccination. Vaccine 28 (2010) 3758-66.	http://www.ziare.com/stiri/gripa-porcina/copiii-vor-fi-vaccinati-gratuit-contra-gripei-ah1n1-de-la-1-decembrie-891131	http://www.ne-cenzurat.ro/index.php?option=com_content&view=article&id=3748:romania-incepe-campania-de-vaccinare-impotriva-gripei-ah1n1-in-decembrie&Itemid=5	http://www.ziare.com/stiri/gripa-porcina/incepe-vaccinarea-impotriva-gripei-porcine-959764
s1011	europe	Romania	>65y	chronic cardiovascular disease, chronic respiratory diseases or chronic metabolic diseases (diabetes), pregnant women (>14wk)	contact with high risk groups (teachers, medical personnel, chronically ill family members)		(free) >65y, chronic cardiovascular disease, chronic respiratory diseases or chronic metabolic diseases (diabetes), pregnant women (>14wk), contact with high risk groups (teachers, medical personnel, chronically ill family members)	http://www.adevarul.ro/societate/sanatate/medicina_clasica/5_intrebari_despre_vaccinul_gripal_0_358164719.html
p0910	europe	Slovakia		pregnant, medical indication and aged 6m-60y	health care worker, contact with aged <6m, critical infrastructure personnel		(free) children, medical staff, pregnant, people running the country, chronically ill	Chlibek R et. El. Central European vaccination advisory group (CEVAG) guidance statement on recommendations for 2009 pandemic influenza A(H1N1) vaccination. Vaccine 28 (2010) 3758-66.	http://www.cas.sk/clanok/143036/h1n1-vakcina-je-tu-ockovat-budu-len-rizikove-skupiny.html	http://www.rodinka.sk/index.php?id=592196
p0910	europe	Slovenia	children >6m	chronic conditions or immunocompromised, pregnant	health care worker		(partial subsidy) all	Chlibek R et. El. Central European vaccination advisory group (CEVAG) guidance statement on recommendations for 2009 pandemic influenza A(H1N1) vaccination. Vaccine 28 (2010) 3758-66.	http://www.vlada.si/si/teme_in_projekti/pandemska_gripa/
s1011	europe	Slovenia	6-23m, >65y	patients with chronic lung, heart, kidneys, diabetics, people with immunedeficiency, cancer patients, pregnant (2nd or 3rd trimester)	family member of elderly, chronic patients, young children, especially infants <6m		(insured for vaccine cost but not administration fee of 7 euro) >65y, chroniclly ill (fixed at price 12 euro) all others	http://www.siol.net/slovenija/zdravje/2010/10/cepljenje_sezonska_gripa.aspx	http://www.dolenjskilist.si/2010/10/18/34254/novice/novice_splosno/Ta_teden_se_zacenja_cepljenje_proti_gripi/
p0910	europe	Spain		medical conditions (or chronic cardiovascular disease (excluding hypertension) or chronic respiratory disease (including bronchopulmonary dysplasia, cystic fibrosis and moderate-severe persistent asthma), diabetes mellitus or type I and type II with medical therapy.or moderate-severe renal insufficiency, hemoglobinopathies and anemia or moderate-severeor aspleniaor advanced chronic liver disease …	socio-health workers, including the following subgroups:all workers in health facilities, both primary and hospital care, public and private.or employment in nursing and elderly care facilities for chronically ill continue having contact with vulnerable people, people working in essential public services, including the following subgroups:or forces and state security bodies, with national indepen…		not found	http://www.aemps.es/actividad/documentos/infoInteres/docs/campanaVacunacion_H1N1_recomenOficiales.pdf
s0910	europe	Spain	>=65	medical conditions (chronic cardiovascular or lung diseases, including:bronchopulmonary dysplasia, cystic fibrosis and asthma, chronic metabolic diseases, including diabetes, renal failure, hemoglobinopathies and anemia, asplenia, chronic liver disease, severe neuromuscular disease orimmunosuppression, including infection caused by HIV or drug or transplant recipients. This group will place speci…	live in nursing homes, institutions or facilities providing care for chronically ill, health and paramedical professionals, with special emphasis on caring for patients of some of the high-risk groups described, work in nursing homes or care facilities for the chronically ill and who have direct contact with residents, sitting home to high-risk patients or the elderly, household contact of the hi…		(free) >=65, medical conditions (chronic cardiovascular or lung diseases, including:bronchopulmonary dysplasia, cystic fibrosis and asthma, chronic metabolic diseases, including diabetes, renal failure, hemoglobinopathies and anemia, asplenia, chronic liver disease, severe neuromuscular disease orimmunosuppression, including infection caused by HIV or drug or transplant recipients. This group wil…	http://www.msc.es/gabinetePrensa/notaPrensa/desarrolloNotaPrensa.jsp?id=1635
s1011	europe	Spain	>=65	medical conditions (chronic metabolic diseases including: diabetes mellitus, renal failure, hemoglobinopathies and anemia, asplenia, chronic liver disease, neuromuscular disease serious or immunosuppression, including that caused by HIV infection or drug or transplantrecipients, diseases involving cognitive dysfunction, Down syndrome, dementia and others. This group will place special emphasis on…	live in nursing homes, institutions or centers that care for chronically ill, emergency health services, center workers as primary care and specialist and hospital, public and private. Special emphasis on those professionals who treat some of the high-risk groups described, working in nursing homes or care facilities for chronically ill, especially those whohave regular contact with vulnerable pe…		(free) >=65, medical conditions (chronic metabolic diseases including: diabetes mellitus, renal failure, hemoglobinopathies and anemia, asplenia, chronic liver disease, neuromuscular disease serious or immunosuppression, including that caused by HIV infection or drug or transplantrecipients, diseases involving cognitive dysfunction, Down syndrome, dementia and others. This group will place specia…	http://www.msc.es/ciudadanos/enfLesiones/enfTransmisibles/gripe/gripe.htm#prevencion
p0910	europe	Switzerland		pregnant (2nd or 3rd trimester) and mothers, chronic disease of the lungs, heart or kidnet disease or disorder of the immune system, prematurely born aged 6-24m	live with the high risk (eg. aged <6m), health care worker, nursery staff		(free) all	http://www.bag.admin.ch/influenza/01120/01132/10116/10119/index.html?lang=de	http://www.phaselbach.ch/downloads/faq-pandemische-impfung.pdf
s0910	europe	Switzerland	>65y	chronic heart and / or lung diseases, chronic asthma, congenital malformation of the heart, cystic fibrosis, chronic metabolism disorders (including diabetes), renal failure, haemoglobinopathiesor immunosuppression, premature aged 6-24m, pregnant (2nr or 3rd trimester), especially those with risk factors such as chronic heart, lung & kidney disease or metabolic disorder	residents of nursing jomes and institution for chronically ill, live with aged <6m, >65y chronic illness or pregnant, employees of nursing homes, medical and nursing staff, home helps of seniors, this includes students and interns (for those persons, the cost of vaccinationoften taken over by the employer), regular visitor to the elderly or other high risk, regular contact with poultry & wild bir…		(insured) >65 years, chronic heart and / or lung diseases, chronic asthma,congenital malformation of the heart, cystic fibrosis, chronic metabolism disorders (including diabetes), renal failure, haemoglobinopathiesor immunosuppression, premature babies from 6m for the first 2 winters after birth, residents and residents of nursing homes and institutions for chronically ill, persons who in the fam…	http://www.bag.admin.ch/influenza/01118/01123/index.html?lang=de&download=NHzLpZeg7t,lnp6I0NTU042l2Z6ln1acy4Zn4Z2qZpnO2Yuq2Z6gpJCHdYB_f2ym162epYbg2c_JjKbNoKSn6A--
s1011	europe	Switzerland	>=65y	chronic diseases:heart, lung disease (especially asthma), metabolic disorders affecting the function of the heart, lungs or kidneys (such as diabetes), neurologic (such as Parkinson's disease, cerebrovascular diseases) or musculoskeletal disease with effects on the function of the heart, lungs or kidney & liver disease, renal failure, lack of spleen (asplenia) or dysfunction of the spleen (includ…	live in nursing homes and institutions for the chronically ill, live with high risk (aged <6m), medical, nurse, paremedical care professionals, employee of nursery, day care centers & nursing homes, including student & interns, occupational contact with poultry, wild bird or pig		(insured) >=65y, chronic diseases: heart, lung disease (especially asthma), metabolic disorders affecting the function of the heart, lungs or kidneys (such as diabetes), neurologic (such as Parkinson's disease, cerebrovascular diseases) or musculoskeletal disease with effects on the function of the heart, lungs or kidney & liver disease, renal failure, lack of spleen (asplenia) or dysfunction of …	http://www.bag.admin.ch/influenza/01118/01122/index.html?lang=de&download=NHzLpZeg7t,lnp6I0NTU042l2Z6ln1acy4Zn4Z2qZpnO2Yuq2Z6gpJCJdoB5g2ym162epYbg2c_JjKbNoKSn6A--
p0910	europe	Turkey	6m-3y	pregnant	travellers to Saudi Arabia for the pilgrimage to Mecca (Hajj), health care worker		(free) chronic disease, >65y, healthstaff, important public service	Chlibek R et. El. Central European vaccination advisory group (CEVAG) guidance statement on recommendations for 2009 pandemic influenza A(H1N1) vaccination. Vaccine 28 (2010) 3758-66.	http://www.habervitrini.com/haber.asp?id=406125
s0910	europe	UK	>=65y	clinical risk group (chronic respiratory disease and asthma that requires continious or repeated use of inhaled or systemic steriods or with previous exacerbations requiring hospital admission, chronic heart disease, chronic renal disease, chronic liver disease, chronic neurological disease, diabetes, immunosuppression, multiple sclerosis, hereditary degenerative diseases of the central nervous s…	living in long-stay residential care homes or other long-stay care facilities (exclude prisons, young offender institutions, university halls of residence) receiving carer's allowance or main carer of an elderly or disabled person whose welfare may be at risk of the carer falls ill, health and social care staff directly involved in patient care (clinicians, midwives and nurses, paramedics and amb…		(free if receive from NHS) >=65y, clinical risk group (chronic respiratory disease and asthma that requires continious or repeated use of inhaled or systemic steriods or with previous exacerbations requiring hospital admission, chronic heart disease, chronic renal disease, chronic liver disease, chronic neurological disease, diabetes, immunosuppression, multiple sclerosis, hereditary degenerative…	http://www.dh.gov.uk/prod_consum_dh/groups/dh_digitalassets/documents/digitalasset/dh_097535.pdf
s1011	europe	UK	>=65y	pregnant, serious medical condition (chronic (long-term) respiratory disease, such as severe asthma, COPD or bronchitis,chronic heart disease, such as heart failure,chronic kidney disease,chronic liver disease,chronic neurological disease, such as Parkinson's disease or motor neurone disease,diabetes, ora weakened immune system due to disease (such as HIV/AIDS) or treatment (such as cancer treatm…	live in a residential or nursing home, main carer for an elderly or disabled person whose welfare may be at risk if you fall ill, health care or social care professional directly involved in patient care, work with poultry		(free) >=65y, pregnant, serious medical condition (chronic (long-term) respiratory disease, such as severe asthma, COPD or bronchitis,chronic heart disease, such as heart failure,chronic kidney disease,chronic liver disease,chronic neurological disease, such as Parkinson's disease or motor neurone disease,diabetes, ora weakened immune system due to disease (such as HIV/AIDS) or treatment (such as…	http://www.nhs.uk/Conditions/Flu-jab/Pages/Whyitshouldbedone.aspx
p0910	europe	UK		long-term healthcondition (Chronic lung disease, chronic heart disease, chronic kidney disease, chronic liver disease, chronic neurological diseases, diabetes mellitus, immunosuppression caused bya disease or treatment for a disease, for example, this mayinclude people who do not havea spleen, and people who are on immunosuppressant treatment or are taking high doses of systemic steroids), pregna…	live in the same house as someone whose immune system is compromised by disease or treatment, health and social care staff		(free) long-term healthcondition (Chronic lung disease, chronic heart disease, chronic kidney disease, chronic liver disease, chronic neurological diseases, diabetes mellitus, immunosuppression caused bya disease or treatment for a disease, for example, this mayinclude people who do not havea spleen, and people who are on immunosuppressant treatment or are taking high doses of systemic steroids),…	http://www.nhs.uk/Conditions/pandemic-flu/Documents/SF%20vaccination%20leaflet_web.pdf	http://www.lpc-online.org.uk/bkpage/files/115/online_documents/h1n1_vaccine_cmo_cno_cpo_letter_15_10_091.pdf
